# Supplementary material for: Topical Nano Clove/Thyme Gel against Genetically Identified Clinical Skin Isolates: In Vivo Targeting Behavioral Alteration and IGF-1/pFOXO-1/PPAR γ Cues
Source: Molecules. 2021 Sep 15;26(18):5608. doi: 10.3390/molecules26185608 (PMC8465895; doi:10.3390/molecules26185608)
Supplement: Supplementary file 1 [file molecules-26-05608-s001.zip]

Archive with 1 entries (1 files):
- molecules-1342014-supplementary.pdf
